# Supplementary material for: Phaeosphaeridiols A–C: Three New Compounds from Undescribed Phaeosphaeriaceae sp. SGSF723
Source: J Fungi (Basel). 2022 Nov 11;8(11):1190. doi: 10.3390/jof8111190 (PMC9697633; doi:10.3390/jof8111190)
Supplement: Supplementary file 1 [file jof-08-01190-s001.zip]

Archive with 1 entries (1 files):
- jof-1988485-supplementary.pdf
